# Supplementary material for: Total Selenium Level and Its Distribution between Organs in Beef Cattle in Different Selenium Status
Source: Animals (Basel). 2023 Dec 18;13(24):3885. doi: 10.3390/ani13243885 (PMC10740525; doi:10.3390/ani13243885)
Supplement: Supplementary file 1 [file animals-13-03885-s001.zip]

Archive with 1 entries (1 files):
- animals-2737968-supplementary.pdf
